# Supplementary material for: Odorant Receptors of the New Zealand Endemic Leafroller Moth Species Planotortrix octo and P. excessana
Source: PLoS One. 2016 Mar 22;11(3):e0152147. doi: 10.1371/journal.pone.0152147 (PMC4803216; doi:10.1371/journal.pone.0152147)
Supplement: S4 Table — (XLSX) [file pone.0152147.s008.xlsx]

## Sheet: AA identity Plan
	PexcOR1a	PoctOR1a	PoctOR21	PexcOR21	PexcOR45	PoctOR45	PoctOR6	PexcOR7	PoctOR7	PexcOR22	PoctOR22	PexcOR3	PoctoOR3	PexcOR64	PoctOR64	PexcOR4	PoctOR4	PexcOR5	PoctOR5	PexcOR48	PoctOR48	PexcOR10	PoctOR10	PexcOR27	PoctOR27	PexcOR35	PoctOR35	PexcOR32	PoctOR32	PexcOR71	PoctOR71	PexcOR25	PoctOR25	PexcOR12	PoctOR12	PexcOR44	PoctOR44	PexcOR26	PoctOR26	PexcOR57	PoctOR57	PexcOR53	PoctOR53	PexcOR54	PoctOR54	PexcOR16	PexcOR75	PoctOR75	PexcOR46
PexcOR1a		98.1	88.9	82.1	66.9	65.5	67.9	55.3	54.1	18.6	18.3	9	9	12.9	12.9	12.9	13	11.4	12.6	10.2	10.2	12.1	12.2	12.2	12.2	10.7	10.7	8.4	8.9	9.7	9.7	9.9	9.9	11.8	11.8	11.7	11.8	13.7	13.9	12.1	10.3	11.4	11.4	11.1	11.4	14	14.2	14.2	10.7
PoctOR1a	98.1		88.2	81.2	65.9	64.5	66.9	54.8	53.6	18.8	18.8	8.3	8.3	12.6	12.6	12.9	13	11.1	12.3	9.9	9.9	11.9	12	12.7	12.7	11	11	7.9	8.4	9.7	9.7	9.4	9.4	11.6	11.6	11.2	11.3	13.5	13.6	12.1	10	11.1	11.1	10.9	11.1	14	13.7	13.7	10.7
PoctOR21	88.9	88.2		87.7	67.1	66.7	69.1	57	56	18.8	18.8	9.2	9.2	12.1	12.1	12.6	13	12.3	13.5	11.8	12.3	13.8	13.8	12.4	12.7	11	11	8.2	8.6	10.4	10.4	9.6	9.6	11.8	11.8	12.2	12.2	13.2	13.4	12.5	10.8	12	12	11.1	11.4	14.2	13	13	10.1
PexcOR21	82.1	81.2	87.7		65.9	65.2	66.2	56	55.1	18.6	18.6	9	9	13.3	13.3	11.9	12.2	11.4	12.5	11.8	12.3	13.1	13.1	11.5	11.7	10	10.2	7.5	7.9	10.4	10.4	9.8	9.8	11.3	11.4	11.7	11.8	13.5	13.6	13.2	11.1	11.3	11.3	11.1	11.6	13.7	12.7	12.7	11.4
PexcOR45	66.9	65.9	67.1	65.9		96.1	73.7	59	58.6	18.8	18.8	11.6	11.6	12.9	13.1	11.6	11.3	11.9	12.5	11.8	11.8	12.6	12.6	12	12.2	8.6	8.6	8.4	8.4	12.6	12.4	11.2	11.2	12.3	12.3	11.9	12.2	12	12.4	11.1	10	10.6	10.3	11.6	11.8	13.4	12.9	12.9	9.8
PoctOR45	65.5	64.5	66.7	65.2	96.1		72.3	58.1	58.1	17.8	17.8	11.6	11.6	13.1	13.3	11.1	11.3	11.6	12.3	11.3	11.3	12.6	12.6	12	12.2	8.6	8.6	8.6	8.6	12.4	12.1	11.2	11.2	11.8	11.8	11.9	12.2	11.8	12.2	11.6	10.5	10.3	10.1	10.8	11.1	13.4	12.5	12.5	10.1
PoctOR6	67.9	66.9	69.1	66.2	73.7	72.3		56.6	56.1	19.1	18.8	10.2	10.2	13.8	13.8	12.1	11.5	10.4	10.9	9.7	10.2	13.8	13.6	12	11.7	10.2	10.2	8.2	8.1	11.5	11.3	9.6	9.6	11.6	11.6	13.6	13.9	11.5	11.7	11.1	9.7	11.1	11.1	11.8	12	12.7	11.5	11.5	10.3
PexcOR7	55.3	54.8	57	56	59	58.1	56.6		90.6	17.6	17.3	10.6	10.6	11	11	10.4	10.8	12.6	13.5	11.3	11.6	12.8	13.1	12	12.2	10.2	10.2	9.8	10	10.2	10.2	10.3	10.3	11.1	11.1	12.2	12.2	13.5	13.6	12.5	10.5	10.6	10.8	10.8	10.8	13	12	12.2	9.8
PoctOR7	54.1	53.6	56	55.1	58.6	58.1	56.1	90.6		17.8	17.6	10.2	10.2	10.7	10.7	10.1	10.6	11.9	12.8	11.3	11.6	12.3	12.6	11.5	11.7	9.5	9.5	8.6	8.8	9.9	9.9	10.5	10.5	10.6	10.6	11.9	12	13.5	13.6	12.1	10.2	10.1	10.3	10.6	10.6	12.5	11.5	11.8	10.3
PexcOR22	18.6	18.8	18.8	18.6	18.8	17.8	19.1	17.6	17.8		99.5	7.1	7.1	8.4	8.9	12.9	12.6	13.1	12.6	10.1	10.1	12.8	12.8	12.3	12.3	10.5	10.5	8	8.3	10.2	10.2	10.8	10.8	10.8	10.6	12.3	12.3	11.3	11.6	9.6	9	12	11.8	13.6	13.6	12.5	12.1	12.1	9.8
PoctOR22	18.3	18.8	18.8	18.6	18.8	17.8	18.8	17.3	17.6	99.5		7.3	7.3	8.2	8.6	12.9	12.2	12.8	12	9.6	9.6	12.6	12.2	11.9	11.9	10.4	10.4	7.9	7.9	9.9	9.9	10.6	10.6	10.6	10.4	11.6	12	11.3	11.5	9.4	8.8	11.9	11.6	13.4	13.4	12.5	12.1	12.1	9.8
PexcOR3	9	8.3	9.2	9	11.6	11.6	10.2	10.6	10.2	7.1	7.3		100	13.5	13.5	9.3	9.2	7.6	7.2	8.9	8.9	8.8	8.3	7.2	7.2	8.4	8.2	9.4	9.6	7.2	6.8	8.8	8.8	10.6	10.7	10	10.1	10.8	10.7	8.7	7.7	8.7	8.7	8	8	11.5	9.6	9.8	10.2
PoctoOR3	9	8.3	9.2	9	11.6	11.6	10.2	10.6	10.2	7.1	7.3	100		13.5	13.5	9.3	9.2	7.6	7.2	8.9	8.9	8.8	8.3	7.2	7.2	8.4	8.2	9.4	9.6	7.2	6.8	8.8	8.8	10.6	10.7	10	10.1	10.8	10.7	8.7	7.7	8.7	8.7	8	8	11.5	9.6	9.8	10.2
PexcOR64	12.9	12.6	12.1	13.3	12.9	13.1	13.8	11	10.7	8.4	8.2	13.5	13.5		97.9	10.6	10.3	11.3	11	12.6	12.2	8.9	8.7	9.8	9.8	8.6	8.6	9.8	11	8.9	8.9	10.1	10.1	10.1	9.9	13	13.3	10	10.2	9.4	7.4	10.3	10.6	10.6	10.6	12	10.4	10.4	10.6
PoctOR64	12.9	12.6	12.1	13.3	13.1	13.3	13.8	11	10.7	8.9	8.6	13.5	13.5	97.9		10.9	10.6	11.3	11	12.6	12.2	8.9	8.7	9.8	9.8	8.6	8.6	10.1	11.2	8.7	8.7	10.3	10.3	10.4	10.2	12.6	12.9	10	10.2	9.7	7.4	9.9	10.1	10.6	10.6	12.2	10.6	10.6	10.9
PexcOR4	12.9	12.9	12.6	11.9	11.6	11.1	12.1	10.4	10.1	12.9	12.9	9.3	9.3	10.6	10.9		97.9	39.8	40.1	36.6	36.4	37.7	37.2	40.7	40.5	25.2	25.2	18.7	19.8	14.9	14.9	16.5	16.5	16.5	16.5	13.4	13.4	14	14	12.3	10	14	14	14.4	14.7	15.3	18.8	18.8	18.6
PoctOR4	13	13	13	12.2	11.3	11.3	11.5	10.8	10.6	12.6	12.2	9.2	9.2	10.3	10.6	97.9		40.1	41.5	37.2	36.9	38	38.2	41.3	41.1	25.4	25.4	18.3	19.4	14.1	14.1	16.2	16.2	15.6	15.6	13.1	13.3	13.8	13.7	12.5	10.4	13.4	13.7	13.6	13.8	15.6	18.6	18.6	18.6
PexcOR5	11.4	11.1	12.3	11.4	11.9	11.6	10.4	12.6	11.9	13.1	12.8	7.6	7.6	11.3	11.3	39.8	40.1		98.4	48.3	47.7	37.1	37	46.6	47.4	25.7	25.7	19.3	20.4	14.9	14.9	16.8	16.8	13.8	13.8	12.4	12.4	13.9	13.9	13	11.7	15.1	15.1	16	16	15.1	14.4	14.4	15.6
PoctOR5	12.6	12.3	13.5	12.5	12.5	12.3	10.9	13.5	12.8	12.6	12	7.2	7.2	11	11	40.1	41.5	98.4		48.7	48.2	37.6	38.6	46.9	47.4	26.1	26.1	18.8	19.8	14.4	14.4	17.1	17.1	14	14.1	11.8	11.9	13.9	13.7	12.8	11.5	14.6	14.6	15	15	15.1	13.8	13.8	15.6
PexcOR48	10.2	9.9	11.8	11.8	11.8	11.3	9.7	11.3	11.3	10.1	9.6	8.9	8.9	12.6	12.6	36.6	37.2	48.3	48.7		98.2	35.5	35.8	36.3	36.6	22.8	22.8	18.8	19.8	13.7	14	13.6	13.6	14.8	14.8	14.4	14.1	14.8	14.9	14.9	12.7	14.3	14.6	15	15.3	13.8	15.9	15.9	18
PoctOR48	10.2	9.9	12.3	12.3	11.8	11.3	10.2	11.6	11.6	10.1	9.6	8.9	8.9	12.2	12.2	36.4	36.9	47.7	48.2	98.2		35.5	35.8	36.3	36.6	23.3	23.3	19.1	20	14	14.2	13.4	13.4	14.8	14.8	14.4	14.1	14.6	14.7	14.9	12.7	14.6	14.8	15	15.3	13.8	16.2	16.2	17.8
PexcOR10	12.1	11.9	13.8	13.1	12.6	12.6	13.8	12.8	12.3	12.8	12.6	8.8	8.8	8.9	8.9	37.7	38	37.1	37.6	35.5	35.5		98.9	48.9	48.9	28.6	28.4	20.7	21.1	15.3	15.6	14.9	14.9	14.3	14.3	18.1	17.9	18.1	18.1	16.7	15.1	18.1	18.1	15.7	15.7	15.1	16.1	16.1	15.7
PoctOR10	12.2	12	13.8	13.1	12.6	12.6	13.6	13.1	12.6	12.8	12.2	8.3	8.3	8.7	8.7	37.2	38.2	37	38.6	35.8	35.8	98.9		48.5	48.5	29.3	29.1	19.8	20.1	14.3	14.5	15.7	15.7	13.4	13.5	17.4	17.6	17	16.9	15.8	14.1	17.1	17.1	14.9	14.9	14.9	15.1	15.1	15.7
PexcOR27	12.2	12.7	12.4	11.5	12	12	12	12	11.5	12.3	11.9	7.2	7.2	9.8	9.8	40.7	41.3	46.6	46.9	36.3	36.3	48.9	48.5		99	30.7	30.7	22	22.6	17	17.2	15	15	11.8	11.8	12.2	12.3	14.8	14.7	13.2	11	16.1	16.1	15.1	15.1	16	14.9	14.9	18.4
PoctOR27	12.2	12.7	12.7	11.7	12.2	12.2	11.7	12.2	11.7	12.3	11.9	7.2	7.2	9.8	9.8	40.5	41.1	47.4	47.4	36.6	36.6	48.9	48.5	99		29.9	29.9	21.5	22.1	17	17.2	15	15	11.8	11.8	12.6	12.8	14.6	14.4	13.2	11	16.1	16.1	15.1	15.1	16	14.9	14.9	18.4
PexcOR35	10.7	11	11	10	8.6	8.6	10.2	10.2	9.5	10.5	10.4	8.4	8.4	8.6	8.6	25.2	25.4	25.7	26.1	22.8	23.3	28.6	29.3	30.7	29.9		99.3	17.5	18.7	12.8	12.8	15.8	15.8	12	12.1	14	14.8	12.6	12.5	14.2	11.5	17.5	17.5	12.9	13.1	16.2	14.8	15	13.8
PoctOR35	10.7	11	11	10.2	8.6	8.6	10.2	10.2	9.5	10.5	10.4	8.2	8.2	8.6	8.6	25.2	25.4	25.7	26.1	22.8	23.3	28.4	29.1	30.7	29.9	99.3		17.5	18.7	12.8	12.8	15.8	15.8	12	12.1	14	14.8	12.6	12.5	13.9	11.2	17.2	17.2	12.6	12.9	16.2	14.8	15	13.8
PexcOR32	8.4	7.9	8.2	7.5	8.4	8.6	8.2	9.8	8.6	8	7.9	9.4	9.4	9.8	10.1	18.7	18.3	19.3	18.8	18.8	19.1	20.7	19.8	22	21.5	17.5	17.5		96.2	11.9	11.6	12	12	8.6	8.6	9.8	10.3	14.8	14.9	14.8	13.4	13.5	12.8	13.2	13.4	13.8	13.2	13.2	13.1
PoctOR32	8.9	8.4	8.6	7.9	8.4	8.6	8.1	10	8.8	8.3	7.9	9.6	9.6	11	11.2	19.8	19.4	20.4	19.8	19.8	20	21.1	20.1	22.6	22.1	18.7	18.7	96.2		12	11.8	12.9	12.9	9.2	9.2	10.9	11.4	15.2	15.3	15.2	13.4	14.4	13.7	14.3	14.6	15.4	14.8	14.8	14.3
PexcOR71	9.7	9.7	10.4	10.4	12.6	12.4	11.5	10.2	9.9	10.2	9.9	7.2	7.2	8.9	8.7	14.9	14.1	14.9	14.4	13.7	14	15.3	14.3	17	17	12.8	12.8	11.9	12		99.1	12.6	12.6	10.2	10.3	11.1	11.2	12.9	13	13.4	10.4	12.5	12.5	14.5	14.7	14.7	12.8	12.8	12
PoctOR71	9.7	9.7	10.4	10.4	12.4	12.1	11.3	10.2	9.9	10.2	9.9	6.8	6.8	8.9	8.7	14.9	14.1	14.9	14.4	14	14.2	15.6	14.5	17.2	17.2	12.8	12.8	11.6	11.8	99.1		12.3	12.3	10.2	10.3	11.3	11.4	12.9	13	13.4	10.4	12.5	12.5	14.5	14.7	14.9	12.8	12.8	12.3
PexcOR25	9.9	9.4	9.6	9.8	11.2	11.2	9.6	10.3	10.5	10.8	10.6	8.8	8.8	10.1	10.3	16.5	16.2	16.8	17.1	13.6	13.4	14.9	15.7	15	15	15.8	15.8	12	12.9	12.6	12.3		100	10.1	10.1	14.2	14.3	15.5	15.7	13.5	11.5	16.4	16.1	14.7	14.9	14.6	16.2	16.2	16
PoctOR25	9.9	9.4	9.6	9.8	11.2	11.2	9.6	10.3	10.5	10.8	10.6	8.8	8.8	10.1	10.3	16.5	16.2	16.8	17.1	13.6	13.4	14.9	15.7	15	15	15.8	15.8	12	12.9	12.6	12.3	100		10.1	10.1	14.2	14.3	15.5	15.7	13.5	11.5	16.4	16.1	14.7	14.9	14.6	16.2	16.2	16
PexcOR12	11.8	11.6	11.8	11.3	12.3	11.8	11.6	11.1	10.6	10.8	10.6	10.6	10.6	10.1	10.4	16.5	15.6	13.8	14	14.8	14.8	14.3	13.4	11.8	11.8	12	12	8.6	9.2	10.2	10.2	10.1	10.1		99.3	20.4	20.8	19	19.2	17.9	16.1	18	18	20.1	20.1	15.1	17.7	17.9	16.5
PoctOR12	11.8	11.6	11.8	11.4	12.3	11.8	11.6	11.1	10.6	10.6	10.4	10.7	10.7	9.9	10.2	16.5	15.6	13.8	14.1	14.8	14.8	14.3	13.5	11.8	11.8	12.1	12.1	8.6	9.2	10.3	10.3	10.1	10.1	99.3		20.2	20.5	18.7	19	17.9	16.2	18	18	20.1	20.1	15.1	17.7	17.9	16.5
PexcOR44	11.7	11.2	12.2	11.7	11.9	11.9	13.6	12.2	11.9	12.3	11.6	10	10	13	12.6	13.4	13.1	12.4	11.8	14.4	14.4	18.1	17.4	12.2	12.6	14	14	9.8	10.9	11.1	11.3	14.2	14.2	20.4	20.2		99.7	20.2	20.5	15.5	14.5	18.3	18.3	18.5	18.5	16.7	16.9	17.2	14.9
PoctOR44	11.8	11.3	12.2	11.8	12.2	12.2	13.9	12.2	12	12.3	12	10.1	10.1	13.3	12.9	13.4	13.3	12.4	11.9	14.1	14.1	17.9	17.6	12.3	12.8	14.8	14.8	10.3	11.4	11.2	11.4	14.3	14.3	20.8	20.5	99.7		20.4	20.6	15.8	14.7	18.2	18.2	18.7	18.7	16.7	17.3	17.6	14.9
PexcOR26	13.7	13.5	13.2	13.5	12	11.8	11.5	13.5	13.5	11.3	11.3	10.8	10.8	10	10	14	13.8	13.9	13.9	14.8	14.6	18.1	17	14.8	14.6	12.6	12.6	14.8	15.2	12.9	12.9	15.5	15.5	19	18.7	20.2	20.4		99.2	30.3	28.6	22.9	22.9	19.1	19.1	22.8	25.6	25.6	19.9
PoctOR26	13.9	13.6	13.4	13.6	12.4	12.2	11.7	13.6	13.6	11.6	11.5	10.7	10.7	10.2	10.2	14	13.7	13.9	13.7	14.9	14.7	18.1	16.9	14.7	14.4	12.5	12.5	14.9	15.3	13	13	15.7	15.7	19.2	19	20.5	20.6	99.2		30.5	28.9	22.9	22.9	19.3	19.3	23.1	26	26	19.9
PexcOR57	12.1	12.1	12.5	13.2	11.1	11.6	11.1	12.5	12.1	9.6	9.4	8.7	8.7	9.4	9.7	12.3	12.5	13	12.8	14.9	14.9	16.7	15.8	13.2	13.2	14.2	13.9	14.8	15.2	13.4	13.4	13.5	13.5	17.9	17.9	15.5	15.8	30.3	30.5		99.7	21.9	21.6	20.1	20.4	20.6	17.9	17.9	17.5
PoctOR57	10.3	10	10.8	11.1	10	10.5	9.7	10.5	10.2	9	8.8	7.7	7.7	7.4	7.4	10	10.4	11.7	11.5	12.7	12.7	15.1	14.1	11	11	11.5	11.2	13.4	13.4	10.4	10.4	11.5	11.5	16.1	16.2	14.5	14.7	28.6	28.9	99.7		20.6	20.3	19.1	19.1	18.1	14.8	14.8	12.8
PexcOR53	11.4	11.1	12	11.3	10.6	10.3	11.1	10.6	10.1	12	11.9	8.7	8.7	10.3	9.9	14	13.4	15.1	14.6	14.3	14.6	18.1	17.1	16.1	16.1	17.5	17.2	13.5	14.4	12.5	12.5	16.4	16.4	18	18	18.3	18.2	22.9	22.9	21.9	20.6		97.9	26.9	27.1	19.6	20	20	19
PoctOR53	11.4	11.1	12	11.3	10.3	10.1	11.1	10.8	10.3	11.8	11.6	8.7	8.7	10.6	10.1	14	13.7	15.1	14.6	14.6	14.8	18.1	17.1	16.1	16.1	17.5	17.2	12.8	13.7	12.5	12.5	16.1	16.1	18	18	18.3	18.2	22.9	22.9	21.6	20.3	97.9		26.9	27.1	19.6	20	20	19
PexcOR54	11.1	10.9	11.1	11.1	11.6	10.8	11.8	10.8	10.6	13.6	13.4	8	8	10.6	10.6	14.4	13.6	16	15	15	15	15.7	14.9	15.1	15.1	12.9	12.6	13.2	14.3	14.5	14.5	14.7	14.7	20.1	20.1	18.5	18.7	19.1	19.3	20.1	19.1	26.9	26.9		98.9	18.8	19.2	19.2	17.2
PoctOR54	11.4	11.1	11.4	11.6	11.8	11.1	12	10.8	10.6	13.6	13.4	8	8	10.6	10.6	14.7	13.8	16	15	15.3	15.3	15.7	14.9	15.1	15.1	13.1	12.9	13.4	14.6	14.7	14.7	14.9	14.9	20.1	20.1	18.5	18.7	19.1	19.3	20.4	19.1	27.1	27.1	98.9		18.8	19.4	19.4	17.2
PexcOR16	14	14	14.2	13.7	13.4	13.4	12.7	13	12.5	12.5	12.5	11.5	11.5	12	12.2	15.3	15.6	15.1	15.1	13.8	13.8	15.1	14.9	16	16	16.2	16.2	13.8	15.4	14.7	14.9	14.6	14.6	15.1	15.1	16.7	16.7	22.8	23.1	20.6	18.1	19.6	19.6	18.8	18.8		47.6	47.6	20.7
PexcOR75	14.2	13.7	13	12.7	12.9	12.5	11.5	12	11.5	12.1	12.1	9.6	9.6	10.4	10.6	18.8	18.6	14.4	13.8	15.9	16.2	16.1	15.1	14.9	14.9	14.8	14.8	13.2	14.8	12.8	12.8	16.2	16.2	17.7	17.7	16.9	17.3	25.6	26	17.9	14.8	20	20	19.2	19.4	47.6		99.7	21.4
PoctOR75	14.2	13.7	13	12.7	12.9	12.5	11.5	12.2	11.8	12.1	12.1	9.8	9.8	10.4	10.6	18.8	18.6	14.4	13.8	15.9	16.2	16.1	15.1	14.9	14.9	15	15	13.2	14.8	12.8	12.8	16.2	16.2	17.9	17.9	17.2	17.6	25.6	26	17.9	14.8	20	20	19.2	19.4	47.6	99.7		21.4
PexcOR46	10.7	10.7	10.1	11.4	9.8	10.1	10.3	9.8	10.3	9.8	9.8	10.2	10.2	10.6	10.9	18.6	18.6	15.6	15.6	18	17.8	15.7	15.7	18.4	18.4	13.8	13.8	13.1	14.3	12	12.3	16	16	16.5	16.5	14.9	14.9	19.9	19.9	17.5	12.8	19	19	17.2	17.2	20.7	21.4	21.4
PoctOR46	7.7	7.4	7.3	8.7	6.7	7	6	7.3	8.3	8.3	8.3	8.4	8.4	8.4	8.4	14.8	14.8	12.1	12.1	13.8	13.5	11.8	11.8	14.1	14.1	10.3	10.3	10.2	9.9	7.6	7.9	11.6	11.6	13.5	13.5	11.7	11.7	16.7	16.7	12.9	12.9	15.3	15.3	13.9	13.9	16.1	17.1	17.1	99
PexcOrco	8.6	8.6	8.8	9.2	8.6	8.4	8.2	9.9	9.9	9.9	9.8	8.1	8.1	9.6	9.4	13.3	12.6	11.5	11	10.6	10.4	13.3	12.4	12	11.8	10.5	10.5	10.7	11.1	11.9	11.9	13.5	13.5	9.8	9.8	13.3	13.7	14.4	14.5	12.3	10.9	14.2	14	11.2	11.4	15.7	12	12	17.5
PoctOrco	8.8	8.7	8.7	9.1	8.9	8.7	8.5	10	10.2	9.8	9.7	8.2	8.2	9.8	9.6	13.8	13.2	12.1	11.5	10.9	10.7	13.4	12.5	12.5	12.3	10.9	10.9	11.4	11.8	12.1	12.1	13.8	13.8	9.9	10	13.8	14.2	14.9	15	13.1	11.8	14.8	14.6	11.3	11.6	16.5	12.6	12.6	18.4
PexcOR9	10.8	11.1	11.3	11	10.3	10.1	10.6	9.8	10.3	10.7	10.7	10.2	10.2	12.8	12.6	12.3	12.5	11.6	11.8	13.1	12.6	11.6	11.8	9.8	9.8	13.9	13.9	10.5	10.9	9.5	9.7	9.6	9.6	11.5	11.5	10.4	10.4	14.2	14.5	12.5	10.7	11.8	11.8	13.1	13.1	13.3	13.8	13.8	11.3
PoctOR9	10.6	10.9	11.1	10.9	10.6	10.4	10.6	10.2	10.6	10.5	10.5	9.8	9.8	13	12.8	12.3	12	11.6	11.4	12.6	12.1	11.6	12	9.7	9.7	13.9	13.9	10.1	10.5	9.6	9.8	9.9	9.9	11.1	11.1	10.2	10.4	13.9	14.2	12.3	10.5	11.4	11.4	13.1	13.1	13.3	13.7	13.7	11.3
PexcOR74	10.3	10.2	10.5	10.2	9.3	9.5	7.9	9.5	9.1	7.1	6.8	8.2	8.2	12.1	11.9	9.6	9.8	10.3	10.5	9.6	9.6	10.6	10.2	10.2	10.2	10.4	10.6	9.4	10.5	9.2	9.2	12.3	12.3	14.1	14.2	12.9	13.2	10.2	10.8	13.6	11.4	15.2	15.2	12.7	12.7	12.4	14.3	14.3	12.2
PoctOR74	9.8	10	10.2	10	9.1	9.3	7.7	9.8	9.3	7.1	6.8	7.9	7.9	12.1	11.9	9.6	9.8	10.3	10.5	9.6	9.6	10.6	10.2	10.2	10.2	10.4	10.6	9.6	10.7	8.9	8.9	11.5	11.5	13.7	13.7	12.7	13	10.2	10.8	13.8	11.1	15	15	12.4	12.4	12.4	14.3	14.3	12
PexcOR58	8	7.8	8.7	8.7	9.4	9.4	8.7	8	8	9.6	9.6	7.4	7.4	9.5	9.3	9.7	9.5	9.9	9.5	9.5	9.5	8	7.9	9	8.8	10.9	10.9	8.2	9.4	10.3	10.3	11.7	11.7	11.6	11.6	10.7	10.7	9.1	9.3	10.6	8.1	13.5	13.3	11	11.2	11.1	11.8	11.8	9.4
PoctOR58	7.8	7.6	8.5	8.3	9.2	9.2	8.3	7.8	7.8	9.6	9.2	7.8	7.8	9.5	9.5	9.5	9	9.7	9	9.2	9.2	8	8	8.3	8	11.1	11.1	7.9	9	10.4	10.2	11.4	11.4	11.4	11.4	10.3	10.7	8.9	9	10.6	8.3	13.1	12.9	10.6	10.8	11.1	11.8	11.8	9.4
PexcOR66	9.3	9.2	9.5	9.2	10.6	10.6	8.8	7.2	7.2	7.7	7.9	7.9	7.9	11.8	11.8	11.2	10.9	9.7	9.2	10.4	10.2	10.3	9.9	9.9	9.9	10.5	10.5	8.6	9.7	10.7	10.7	11.5	11.5	12.6	12.7	10.3	10.2	8.2	8.6	10.5	7.4	11.7	11.7	10.1	10.4	12.4	11.6	11.6	11.6
PoctOR66	9.3	9.2	9.5	9.2	10.6	10.6	8.8	7.2	7.2	7.5	7.6	7.9	7.9	11.6	11.6	11	10.6	9.7	9.2	10.4	10.2	10.3	9.9	9.9	9.9	10.5	10.5	8.6	9.7	10.9	10.9	11.5	11.5	12.4	12.4	10.3	10.2	8.2	8.6	10.2	7.1	11.7	11.7	10.1	10.4	12.4	11.4	11.4	11.6
PexcOR47	12.7	12.3	12.5	12.7	13.1	13.1	12.5	9.5	11	10.5	10.3	7.9	7.9	10.4	10.2	13.1	13.1	13.3	13.1	12.7	12.9	12.4	12.1	15	15	13.6	13.6	10.4	12.3	14.3	14.1	12.7	12.7	12.9	13	13.5	13.9	12.7	12.8	14.7	13.2	15.8	15.8	14.7	14.7	16.5	15	15	14.1
PoctOR47	12.5	12.1	12.3	12.3	12.9	12.9	12.3	9.3	10.8	10.2	10.1	8.2	8.2	10.4	10.2	13.5	13.5	13.1	12.9	12.7	12.7	12.6	12.3	15.2	15.2	13.6	13.6	10.7	12.5	14.3	14.1	12.3	12.3	12.9	13	13.3	13.7	12.9	13	14.5	12.9	15.8	15.8	14.5	14.5	16.5	15.2	15.2	14.4
PexcOR62	10.1	9.8	10.6	10.3	10.6	10.6	11.1	9.3	9.3	10.1	10.1	6.3	6.3	11.5	11.7	12.4	12.9	13.1	13.1	13.9	13.6	14.2	13.7	13	12.7	12.4	12.4	12.3	12.8	12.3	12.3	12.1	12.1	13.2	13.2	15.8	15.8	14.1	14.4	14.6	11.7	13.8	13.6	12.5	12.7	16.5	13.8	13.8	17.5
PoctOR62	10.1	9.8	10.6	10.3	10.6	10.6	11.1	9.3	9.3	10.1	10.1	6.3	6.3	11.5	11.7	12.4	12.9	13.1	13.1	13.9	13.6	14.2	13.7	13	12.7	12.4	12.4	12.3	12.8	12.3	12.3	12.1	12.1	13.2	13.2	15.8	15.8	14.1	14.4	14.6	11.7	13.8	13.6	12.5	12.7	16.5	13.8	13.8	17.5
PexcOR63	10.6	10.4	11.3	11.5	11	11.5	11.3	9.7	9.4	9.9	10.2	6.9	6.9	11.4	11.6	12	11.7	13.3	13	13.3	13.1	13.3	12.9	12.2	12	10.8	10.8	11.7	12.3	12.3	12.3	10.8	10.8	11.8	11.8	13.8	14	14	14.2	16.3	14.5	13	12.8	14.5	14.3	15.4	12.3	12.3	17.3
PoctOR63	10.6	10.4	11.3	11.5	11	11.5	11.3	9.2	9	9.9	10.2	7.2	7.2	11.4	11.6	12	11.8	13	12.8	13.3	13.1	13	12.7	12	11.8	10.4	10.4	11.7	12.3	12.5	12.5	11	11	11.3	11.4	13.8	14	13.5	13.7	16.1	14.2	12.8	12.6	14.8	14.5	15	12.8	12.8	17.3
PexcOR42	9.2	9.4	10.4	9	10.6	9.9	9.4	9.9	10.4	10	10.1	7.9	7.9	9.6	9.3	12.8	12.3	11.6	11.5	10.8	11.3	11.1	10.7	12.8	13.1	11.8	11.8	9.9	10	11.1	11.1	12.9	12.9	11.8	11.9	12.8	13	12.8	13.1	9.8	8.8	12.9	12.4	13.1	13.1	13.3	13.3	13.3	14.3
PoctOR42	9.5	9.7	10.4	9	10.9	10.2	9.7	10.2	10.6	10	9.9	7.9	7.9	9.8	9.6	12.8	12.4	11.6	11.5	10.8	11.3	11.1	10.7	12.9	13.1	12.1	12.1	9.4	9.6	10.9	10.9	13	13	12.1	12.2	12.9	13	12.9	13.2	9.8	8.9	12.4	12.2	13.4	13.4	13.5	13.9	13.9	14.6
PexcOR61	10.3	10	9.8	9.8	11.1	10.4	11.1	9.7	10.2	10.6	10.3	8.9	8.9	10.6	10.3	13.5	13.4	14.3	14	14.2	14	13.8	13.1	13.1	13.1	12.6	12.6	11.2	11.1	10.4	10.4	14.5	14.5	14.2	14.2	13.7	13.8	13.9	14.1	13.9	11.7	15.9	15.9	16.1	16.4	12.7	11.5	11.5	15.8
PoctOR61	10.5	10	10	10	11.1	10.4	11.3	10	10.4	10.6	10.3	8.8	8.8	10.6	10.3	13.5	13.3	14.3	13.9	14.2	13.9	13.8	13.1	13.1	13.1	12.6	12.6	11.2	11.1	10.3	10.3	14.5	14.5	14.2	14.2	13.7	13.8	13.9	14.1	13.6	11.4	15.9	15.9	16.1	16.4	12.7	11.5	11.5	15.8
PexcOR67	9.2	9	9.2	10.1	7.8	7.8	9	8.7	8.3	8.4	8.3	8.5	8.5	10.4	10.4	10.8	10.3	10.1	10.4	10.4	10.4	13.6	12.9	10.7	10.5	10.9	11.1	9.4	9.1	10.5	10.5	12.6	12.6	9.3	9.4	11.2	11.3	14.2	14.1	13.3	11.6	15.7	15.5	14.2	14.4	13.3	12.2	12.2	14
PoctOR67	9.6	9.4	9.6	10.6	7.9	7.9	9.1	9.4	8.6	8.7	8.7	8.7	8.7	10.7	10.7	11	11	10.4	10.9	10.9	10.9	13.4	13.4	11.5	11.3	11.2	11.5	9.9	9.6	10.8	10.8	13.2	13.2	10	10	11.9	11.9	14.7	14.7	13.7	12	16.2	15.9	14.3	14.6	13.8	12.8	12.8	14
PexcOR72	9.7	9.7	10.9	11.4	10.9	11.1	11.6	10.9	10.9	11.1	11.1	8	8	9.8	9.8	12	12	11.4	11.4	10.1	10.4	12.8	12.8	11.8	12.3	9.9	9.9	10.7	10.4	10.7	10.7	13.7	13.7	12.1	12.1	12	12	10.9	10.9	11.1	9.4	14.8	14.8	10.6	10.6	12.2	12.6	12.6	13.5
PoctOR72	9.6	9.6	10.8	10.8	10.5	10.8	11.2	10.5	10.5	10.7	10.8	8.5	8.5	9.5	9.5	12.1	12.1	11.4	11.5	10.3	10.5	13.1	13	11.3	11.8	9.6	9.6	10.8	10.5	10.2	10.2	13.7	13.7	11.7	11.7	11.3	11.5	10.8	10.8	11	9.4	14.3	14.3	10.1	10.1	12.4	11.9	11.9	13.5
PexcOR68	10.8	10.5	11.2	11.2	10.5	10.5	11.5	11.5	10.7	8.7	9	8.7	8.7	11.6	11.3	13.2	13.2	14	13.6	10.5	10.5	11.5	11.8	12.8	12.8	12.3	12.3	10	10.2	9.4	9.4	15.9	15.9	12.7	12.7	11.4	11.4	13.6	13.9	13.3	12.4	16.5	16.5	14	14.3	13.3	13.4	13.4	14.3
PoctOR68	10.7	10.2	11.1	11.1	10.6	10.6	11.3	11.3	10.6	8.7	9.2	8.4	8.4	11.5	11.2	13.2	13	14	13.4	10.6	10.6	11.5	11.7	12.6	12.6	11.9	11.9	10	10.2	9.4	9.4	15.7	15.7	12.4	12.4	11.3	11.6	13.2	13.4	13.2	12.3	16.2	16.2	13.8	14	13.3	13.2	13.2	14.3
PexcOR59	11.7	11.4	12.4	12.6	13.5	13.3	12.6	12.6	11.7	11	10.7	8.7	8.7	11.8	11.5	16.1	16	15.7	16.2	16	16.2	14.6	14.8	14.8	14.8	14.1	14.1	13.3	13.7	10.1	10.1	18.2	18.2	11.6	11.6	15.3	15.8	14.3	14.5	14.1	11.7	15.7	16	16.1	16.1	17.2	16.9	16.9	15.3
PoctOR59	11.7	11.4	12.4	12.6	13.3	13.1	12.4	12.6	11.7	11	10.7	8.7	8.7	11.8	11.5	16.2	15.8	15.7	16.2	16	16.2	14.7	14.9	14.8	14.8	14.1	14.1	13.3	13.7	10.1	10.1	18.2	18.2	11.7	11.7	15.3	15.8	14.3	14.5	14.1	11.7	15.8	16	16.2	16.2	17.3	17	17	15.3
PexcOR60	14.3	14.5	14.7	14.7	14.2	14.2	13.1	11.9	11.9	12.2	11.7	8.6	8.6	12.7	12.4	14.8	14.5	14.9	14.8	12.7	12.7	15.6	15.5	16.4	16.4	15.6	15.6	11.7	11.8	10.7	10.7	16.2	16.2	11.6	11.4	13.9	14.5	15.1	15.2	13.4	10.9	16	16.2	15.8	16	15.5	15	15	16.1
PoctOR60	14.3	14.5	14.7	14.7	14.2	14.2	13.1	11.9	11.9	12.2	11.7	8.6	8.6	12.7	12.4	14.8	14.5	14.9	14.8	12.7	12.7	15.6	15.5	16.4	16.4	15.6	15.6	11.7	11.8	10.7	10.7	16.2	16.2	11.6	11.4	13.9	14.5	15.1	15.2	13.4	10.9	16	16.2	15.5	15.8	15.5	15	15	16.1
PexcOR14	11.4	11.4	11.7	11.7	11.4	11.4	9.7	10.4	10.9	9.7	9.7	7.5	7.5	12	12	11.4	11.4	12.9	12.9	11.7	11.9	11.4	11.4	14	14.2	11.3	11.1	11	11.3	11	11.2	13.3	13.3	11.9	11.9	9.8	9.8	13.6	13.9	12.7	9.9	15.7	15.5	13.4	13.4	13.2	14.4	14.4	12.8
PoctOR14	11.7	11.7	12	11.7	11	11	9.7	10.2	10.7	9.8	9.8	7.6	7.6	11.8	11.8	11.7	11.7	13	13	11.2	11.5	11.5	11.5	13.8	14	11.4	11.1	11.1	11.3	11.1	11.3	13.3	13.3	12	12	9.6	9.6	13.7	14	12.8	9.9	15.8	15.5	13.2	13.2	13.3	14.5	14.5	12.6
PexcOR19	10.8	10.8	11.1	11.6	11.1	11.1	11.6	10.4	10.4	11.5	11.7	9.3	9.3	10.4	10.2	11.7	12.1	14.9	14.8	11.3	11.3	11.7	11.1	13.1	13.1	11	11	8	8.3	9.6	9.8	11.4	11.4	11.3	11.3	10.3	10.3	12.7	12.7	10.6	7.8	12.3	12.5	10.7	10.7	14.6	13.5	13.5	14.2
PoctOR19	11.1	11.1	11.3	12.1	11.3	11.3	11.6	10.4	10.4	11.3	11	9.2	9.2	10.7	10.4	11.7	11.8	14.6	14.4	11.3	11.3	12	11	12.7	12.7	10.9	10.9	8	8.2	10	10.2	11.2	11.2	11.4	11.4	9.9	10.3	13	13.4	10.5	7.7	12.2	12.4	10.9	10.9	15.1	13.5	13.5	14.2
PexcOR18	11.2	10.8	11.9	11.9	11.2	11.7	10.8	11.5	10.8	9.9	9.6	7.3	7.3	13.2	13.2	12.8	12.7	13.6	13	13	13.5	13.1	12.9	11.2	11.2	11.2	11.2	9.5	10.1	9.7	9.7	15.4	15.4	13	13	13.1	13	9.5	9.7	11	8.3	14	13.5	13.5	13.5	13.2	11.7	11.7	11.4
PoctOR18	11.2	10.8	11.9	11.9	11.2	11.7	10.8	11.7	11	9.9	9.6	7.3	7.3	13.2	13.2	12.8	12.7	13.6	13	13	13.5	13.1	12.9	11.2	11.2	11.2	11.2	9.5	10.1	9.7	9.7	15.4	15.4	13	13	13.1	13	9.5	9.7	11.2	8.6	14	13.5	13.5	13.5	13.2	11.7	11.7	11.4
PexcOR30	8.5	8.3	9	9.7	10.9	10.4	10.4	9	9	9.4	9.5	7.9	7.9	7.7	7.7	10.3	9.9	11.8	11.7	10	9.7	11	11.3	11.1	10.8	8.6	8.4	7.4	7.6	9.8	9.8	12.4	12.4	11.4	11.1	11.8	12	9.9	10.1	9.3	7.7	8.8	9.1	12.8	12.8	10.4	12.7	12.7	10
PoctOR30	8.8	8.5	9.2	10	10.9	10.4	10.4	8.5	8.5	9.2	9.3	7.9	7.9	7.7	7.7	10.5	10.1	10.8	10.7	10	9.7	11	11.3	10.6	10.4	8.8	8.6	7.2	7.4	9.4	9.4	12.6	12.6	11.1	10.9	11.1	11.2	10.8	11.1	9.1	7.4	8.6	8.8	12.5	12.5	11.4	13	13	9.7
PexcOR37	11.4	11.2	11	12.1	11.2	10.5	10	11.9	11	10.9	10.7	8.1	8.1	9.3	9.3	12.8	12.5	10.6	10.6	10.8	10.6	10.5	10.5	11.5	11.8	9	9	8.5	9	10.7	10.9	11.1	11.1	12.4	12.4	10.7	10.9	13.1	13.4	8.7	6.9	12	12	12.8	12.5	10.9	10.9	10.9	12.3
PoctOR37	11.4	11.2	11	12.1	11.2	10.5	10	11.9	11	10.9	10.5	8.1	8.1	9.3	9.3	12.8	12.3	10.6	10.6	10.8	10.6	10.5	10.5	11.5	11.8	8.6	8.6	8.4	8.9	10.5	10.7	11.4	11.4	12.4	12.4	10.8	10.9	13.1	13.4	8.7	6.9	11.7	11.7	12.5	12.2	10.9	10.9	10.9	12.3
PexcOR38	12.7	12.7	12.2	13.1	13.6	13.1	10.9	12.2	11.3	12.5	12.5	7.4	7.4	8.7	8.7	11.1	10.9	11.3	11.2	12.5	12.5	12.2	12	10.4	10.7	8.1	8.4	8.2	9	9.8	9.8	11.2	11.2	9.5	9.5	13.9	13.9	11.7	11.7	11.2	10	11.2	11.4	12.3	12.3	12.1	11.1	11.1	10.9
PoctOR38	12.6	12.5	11.9	12.8	13.4	13	11	12.1	11.2	12.4	11.9	7.3	7.3	8.5	8.5	11.1	10.7	11.3	10.8	12.5	12.5	12.2	11.9	10.1	10.3	7.8	8	8	8.8	9.5	9.5	10.9	10.9	9.5	9.5	13.2	13.8	11.6	11.8	11.2	10.1	11	11.2	12.1	12.1	12.1	11	11	10.9
PexcOR39	12.6	12.4	12.9	14.7	14.2	14.2	12.4	12.4	11.4	10.3	10.2	7	7	8.7	8.5	10.1	10.5	11.4	11.1	12.3	12.8	10.1	9.6	11	11.3	9.5	9.5	8.9	9.8	10	10	11	11	9.5	9.6	12.6	12.7	12	12	10.8	9.7	12.7	13.4	11.4	11.6	9.9	10.8	10.8	11.8
PoctOR39	12.6	12.4	12.9	14.7	14.2	14.2	12.4	12.4	11.4	10.3	10.2	7	7	8.7	8.5	10.1	10.5	11.4	11.1	12.3	12.8	10.1	9.6	11	11.3	9.5	9.5	8.9	9.8	10	10	11	11	9.5	9.6	12.6	12.7	12	12	10.8	9.7	12.7	13.4	11.4	11.6	9.9	10.8	10.8	11.8
PexcOR49	6.1	5.7	5.9	6.6	7.3	7.3	7.5	6.8	6.6	4.8	4.9	6.9	6.9	7.7	7.5	7.3	7.9	6.8	7.2	7.5	7.2	5	5	6.2	6.2	4.2	4.2	6.2	5.9	6.4	6.4	5	5	5.8	5.8	6.4	5.8	5.2	4.9	4.3	4	5.4	5.4	5.3	5.3	6.4	5.5	5.5	5.1
PoctOR49	4.4	4.2	4.2	4.7	5.9	5.9	5.7	5.4	4.9	4.8	4.8	6.2	6.2	6.1	5.9	6.8	6.7	6.3	6.2	6.3	6	4.8	4.7	5.4	5.4	4.1	4.1	5.7	5.4	6.3	6.3	5.2	5.2	5.9	5.9	5.4	5.4	4.8	4.8	3.1	2.6	5.4	5.4	5.1	5.1	5.8	5.5	5.5	4.8
PexcOR52	6.3	6.3	6.6	6.8	5.6	5.6	6.8	5.8	5.6	3.9	3.7	6.3	6.3	5.1	5.3	4.7	4.7	5.2	5.2	5.4	5.4	5.5	5.8	4.9	4.7	3.9	3.9	5.3	4.8	5.8	5.8	5	5	4.5	4.5	4.3	3.8	5.3	5.3	6.4	5.4	3.1	3.1	6	6	5.8	5.1	5.1	5.6
PoctOR52	5.5	5.4	5.9	5.9	5.2	5.2	5.5	5.9	5.7	4.5	4.4	5.9	5.9	5.7	5.9	5.3	5.2	5.6	5.5	5.5	5.5	5.3	5.7	5.2	5	4.5	4.5	5.5	5	5.1	5.1	5.1	5.1	4.8	4.8	5	4.4	4.7	4.6	6	5.2	3.4	3.4	6	6	5.8	5.1	5.1	4.4
PexcOR55	6.8	6.5	7.7	7	7.4	6.5	7.9	9.5	8.6	7.4	7.5	7	7	7.7	7.2	7.7	7.5	7.5	7.3	9	9	7.5	7.2	8.7	8.9	5.4	5.4	8.3	8.2	7.2	7.2	5.9	5.9	7.4	7.4	7.1	7.2	7.3	7	6.1	6.2	7.3	6.6	8	8.2	7.2	7.5	7.5	6.4
PoctOR55	7	6.7	7.9	7.2	7.9	7	8.2	9.4	8.4	7.7	7.7	7	7	7.9	7.4	7.7	7.5	7.4	7.3	9	9	7.2	7	8.7	9	5.3	5.3	8.3	8.3	7	7	6.2	6.2	7.7	7.8	7.3	7.5	7	6.7	5.8	6.2	7.6	6.8	8	8.3	7.6	7.8	7.8	6.4
[truncated: 51 more columns]
